# Supplementary material for: Impact of FecB Mutation on Ovarian DNA Methylome in Small-Tail Han Sheep
Source: Genes (Basel). 2023 Jan 12;14(1):203. doi: 10.3390/genes14010203 (PMC9859159; doi:10.3390/genes14010203)
Supplement: Supplementary file 1 [file genes-14-00203-s001.zip]

Archive with 7 entries (7 files):
- genes-2075644-supplementary/Figure 1S Reads distribution on chromosomes600_600dpi.tif
- genes-2075644-supplementary/Figure 2S  Methylated reads distribution._600dpi.tif
- genes-2075644-supplementary/Figure 3S The difference of methylated genes_600dpi.tif
- genes-2075644-supplementary/Figure 4S   validation of RNA-seq and MeDIP-seq_600dpi.tif
- genes-2075644-supplementary/Table 1S Methylation_HanBBvsHan++_Different.xls
- genes-2075644-supplementary/Table 2S Methylation_HanBBvsHan++_GOAnalysis_result.xls
- genes-2075644-supplementary/Table 3S Methylation_HanBBvsHan++_PathWayAnalysis_result.xls
