# Supplementary material for: Impact of FecB Mutation on Ovarian DNA Methylome in Small-Tail Han Sheep
Source: Genes (Basel). 2023 Jan 12;14(1):203. doi: 10.3390/genes14010203 (PMC9859159; doi:10.3390/genes14010203)
Supplement: Supplementary file 1 [file genes-14-00203-s001.zip › genes-2075644-supplementary/Table 1S Methylation_HanBBvsHan++_Different.xls]

## Sheet: Sheet1
GeneID	Style-before	GeneID-Methylation	Type-Methylation	Style-Methylation	GeneSymbol-Methylation	AccID	Description	E-Value	Blast_AccID	Blast_Symbol	Blast_Description
AK5	up	AK5	Intron	Down	XM_004002092.1	XP_004002141.1	adenylate kinase 5	0	NM_174858.2	AK5	Adenylate kinase isoenzyme 5
LOC101103624	up	LOC101103624	5-UTR	Down	XM_004022082.1	XP_004022131.1	G antigen family C member 1-like	2e-14	NM_007003.3	PAGE4	P antigen family member 4
LOC101103624	up	LOC101103624	Intron	Down	XM_004022082.1	XP_004022131.1	G antigen family C member 1-like	2e-14	NM_007003.3	PAGE4	P antigen family member 4
LOC101103624	up	LOC101103624	UpStream	Down	XM_004022082.1	XP_004022131.1	G antigen family C member 1-like	2e-14	NM_007003.3	PAGE4	P antigen family member 4
GPR116	up	GPR116	Intron	Down	XM_004018868.1	XP_004018917.1	G protein-coupled receptor 116	0	NM_015234.4	GPR116	cDNA FLJ75412, highly similar to Homo sapiens G protein-coupled receptor 116 (GPR116), mRNA
LOC101103296	up	LOC101103296	Intron	Down	XM_004022236.1	XP_004022285.1	GRB2-associated-binding protein 3-like	3e-97	NM_080612.3	GAB3	GRB2-associated-binding protein 3
ADAT2	up	ADAT2	Intron	Down	XM_004011387.1	XP_004011436.1	adenosine deaminase, tRNA-specific 2	4e-97	NM_182503.2	ADAT2	tRNA-specific adenosine deaminase 2
