# Supplementary material for: Impact of FecB Mutation on Ovarian DNA Methylome in Small-Tail Han Sheep
Source: Genes (Basel). 2023 Jan 12;14(1):203. doi: 10.3390/genes14010203 (PMC9859159; doi:10.3390/genes14010203)
Supplement: Supplementary file 1 [file genes-14-00203-s001.zip › genes-2075644-supplementary/Table 2S Methylation_HanBBvsHan++_GOAnalysis_result.xls]

## Sheet: Sheet2
GeneID	Symbol	GOID	GOTerm	evalue	BlastSymbol	BlastGOID	BlastGOTerm
AK5	AK5			0	AK5	GO:0006165	nucleoside diphosphate phosphorylation
AK5	AK5			0	AK5	GO:0016310	phosphorylation
AK5	AK5			0	AK5	GO:0006139	nucleobase-containing compound metabolic process
AK5	AK5			0	AK5	GO:0015949	nucleobase-containing small molecule interconversion
AK5	AK5			0	AK5	GO:0046034	ATP metabolic process
AK5	AK5			0	AK5	GO:0009220	pyrimidine ribonucleotide biosynthetic process
AK5	AK5			0	AK5	GO:0055086	nucleobase-containing small molecule metabolic process
AK5	AK5			0	AK5	GO:0009142	nucleoside triphosphate biosynthetic process
AK5	AK5			0	AK5	GO:0044281	small molecule metabolic process
AK5	AK5			0	AK5	GO:0006172	ADP biosynthetic process
AK5	AK5			0	AK5	GO:0006173	dADP biosynthetic process
LOC101103624	LOC101103624			2e-14	PAGE4	GO:0008150	biological_process
GPR116	GPR116			0	GPR116	GO:0007165	signal transduction
GPR116	GPR116			0	GPR116	GO:0006112	energy reserve metabolic process
GPR116	GPR116			0	GPR116	GO:0007186	G-protein coupled receptor signaling pathway
GPR116	GPR116			0	GPR116	GO:0007218	neuropeptide signaling pathway
GPR116	GPR116			0	GPR116	GO:0045444	fat cell differentiation
GPR116	GPR116			0	GPR116	GO:0042593	glucose homeostasis
GPR116	GPR116			0	GPR116	GO:0007166	cell surface receptor signaling pathway
GPR116	GPR116			0	GPR116	GO:0019216	regulation of lipid metabolic process
LOC101103296	LOC101103296			3e-97	GAB3	GO:0030225	macrophage differentiation
ADAT2	ADAT2			4e-97	ADAT2	GO:0008033	tRNA processing
