# Supplementary material for: Impact of FecB Mutation on Ovarian DNA Methylome in Small-Tail Han Sheep
Source: Genes (Basel). 2023 Jan 12;14(1):203. doi: 10.3390/genes14010203 (PMC9859159; doi:10.3390/genes14010203)
Supplement: Supplementary file 1 [file genes-14-00203-s001.zip › genes-2075644-supplementary/Table 3S Methylation_HanBBvsHan++_PathWayAnalysis_result.xls]

## Sheet: Sheet2
QueryID	Symbol	PathID	PathwayTerm	evalue	BlastSymbol	BlastPathID	BlastPathwayTerm
AK5	AK5	PATH:00230	Purine metabolism	0	AK5	path:hsa01100	Metabolic pathways
AK5	AK5	PATH:01100	Metabolic pathways	0	AK5	path:hsa01100	Metabolic pathways
AK5	AK5			0	AK5	path:hsa01100	Metabolic pathways
AK5	AK5			0	AK5	path:hsa00230	Purine metabolism
